# Supplementary material for: Gut microbiome interacts with pregnancy hormone metabolites in gestational diabetes mellitus
Source: Front Microbiol. 2023 Jul 10;14:1175065. doi: 10.3389/fmicb.2023.1175065 (PMC10364628; doi:10.3389/fmicb.2023.1175065)
Supplement: Supplementary file 1 [file Data_Sheet_1.zip]

Archive with 7 entries (7 files):
- Data Sheet 1.ZIP
- Supplementary Figure Captions.DOCX
- Supplementary Figures.PDF
- Table S1.XLSX
- Table S2.XLS
- Table S3.XLS
- Table S4.XLSX
