# Supplementary material for: Gut microbiome interacts with pregnancy hormone metabolites in gestational diabetes mellitus
Source: Front Microbiol. 2023 Jul 10;14:1175065. doi: 10.3389/fmicb.2023.1175065 (PMC10364628; doi:10.3389/fmicb.2023.1175065)
Supplement: Supplementary file 1 [file Data_Sheet_1.zip › Table S1.XLSX]

## Sheet: sheet1
Supplementary Table 1 Comparison of the two independent cohorts
Normal		Comparison Normal1 vs Normal2
		Indicator	Normal1(mean±sd)	Normal2(mean±sd)	W	p-value	FDR
	Sample information	Age, year	29.80±4.10	30.21±3.58	386	0.5255	0.950462
		Pre-BMI (kg/m2)	20.49±2.01	21.70±2.83	433.5	0.1391	0.602767
		Total weight gain (kg)	13.44±3.88	14.04±4.96	390	0.8463	1
	Early preganacy test	FBG	4.89±0.33	7.31±12.88	378	1	1
	（t1）	HB	129.10±10.05	126.29±13.97	329	0.4138	0.950462
		ALT	23.64±33.30	19.05±11.98	335	0.4737	0.950462
		AST	18.96±12.15	21.97±25.12	382	0.9529	1
		CRE	50.26±9.95	48.47±6.97	357.5	0.7362	1
	Plasma measurements	HbAlc	5.01±0.23	4.715±0.191	23.5	0.005334	0.034671
	（t2）	TC	5.98±1.51	6.08±0.83	136	0.5849	0.950462
		TG	2.35±0.76	2.54±1.01	154	1	1
		HDL.C	1.80±0.53	2.22±0.37	252.5	0.002217	0.028821
		LDL.C	3.09±0.65	3.00±0.65	122.5	0.3332	0.950462
GDM		Comparison GDM1 vs GDM2
		Indicator	GDM1(mean±sd)	GDM2(mean±sd)	W	p-value	FDR
	Sample information	Age, year	30.96±3.79	31±4.43	415	0.5375	0.69875
		Pre-BMI (kg/m2)	20.67±1.91	22.57±2.37	543.5	0.001941	0.0126165
		Total weight gain (kg)	11.05±2.97	9.55±5.08	250.5	0.03237	0.084162
	Early preganacy test	FGB (mmol/L)	4.84±0.42	5.025±0.65	425	0.4337	0.640033
	（t1）	HB (g/L)	123.00±9.64	128.5±10.58	332	0.4431	0.640033
		ALT (U/L)	19.12±14.65	19.6±15.15	521	0.01633	0.0530725
		AST (U/L)	16.78±3.84	18±6.71	447.5	0.2442	0.5291
		Creatine (μmol/L)	49.54±10.74	47±8.55	354.5	0.6984	0.825382
	Plasma measurements	HbA1c (%)	5.41±0.43	5±0.33	145.5	0.0004533	0.0058929
	（t2）	TC (mmol/L)	5.87±1.03	5.6±1.14	253	0.4132	0.640033
		TG (mmol/L)	2.73±0.95	2.63±0.99	301	0.8955	0.9035
		HDL-C (mmol/L)	1.77±0.31	2.05±0.43	416	0.01408	0.0530725
		LDL-C (mmol/L)	2.66±0.61	2.59±0.72	300.5	0.9035	0.9035
	Normal1 and GDM1 are from the first cohort who donated the stool samples. Normal2 and GDM2 are from the second cohort whose blood metabolites and hormone levels were tested for validation.
