# Supplementary material for: Gut microbiome interacts with pregnancy hormone metabolites in gestational diabetes mellitus
Source: Front Microbiol. 2023 Jul 10;14:1175065. doi: 10.3389/fmicb.2023.1175065 (PMC10364628; doi:10.3389/fmicb.2023.1175065)
Supplement: Supplementary file 1 [file Data_Sheet_1.zip › Table S2.XLS]

## Sheet: TableS3
Supplementary Table 2 Set1-pathways (P<0.05)
Cluster	PWYID	p value	Function
1	PWY-6167	0.0079	Biosynthesis Cofactor-Biosynthesis Vitamin-Biosynthesis Flavin-Biosynthesis
	PWY-6350	0.0094	Biosynthesis Lipid-Biosynthesis Phospholipid-Biosynthesis
	PWY-6148	0.0153	Biosynthesis Cofactor-Biosynthesis
	PWY-6654	0.019	Biosynthesis Cofactor-Biosynthesis Vitamin-Biosynthesis Pantothenate-Biosynthesis
	PWY-6174	0.0226	Biosynthesis SECONDARY-METABOLITE-BIOSYNTHESIS Terpenoid-Biosynthesis ISOPRENOIDS Isopentenyl-Diphosphate-Biosynthesis Mevalonate-Pathways
	PWY-7286	0.0241	Macromolecule-Modification Nucleic-Acid-Processing
	P241-PWY	0.0486	Biosynthesis Cofactor-Biosynthesis
2	P163-PWY	0.0012	Energy-Metabolism Fermentation Fermentation-to-Acids Acetyl-CoA-Butyrate
	PWY-7220	0.0137	Biosynthesis Nucleotide-Biosynthesis Deoxyribonucleotide-Biosynthesis Purine-Deoxyribonuc-De-Novo-Biosynthesis Adenosine-Deoxy-Denovo-Bbiosynthesis
	PWY-7222	0.0137	Biosynthesis Nucleotide-Biosynthesis Deoxyribonucleotide-Biosynthesis Purine-Deoxyribonuc-De-Novo-Biosynthesis Guanosine-Deoxy-Denovo-Biosynthesis
	PWY-6588	0.014	Energy-Metabolism Fermentation Pyruvate-Degradation
	PWY-6609	0.0146	Biosynthesis Nucleotide-Biosynthesis PUR-NUC-SYN Purine-Nucleotides-Salvage Adenine-Adenosine-Salvage
	LACTOSECAT-PWY	0.0159	Degradation Carbohydrates-Degradation Sugars-And-Polysaccharides-Degradation GALACTOSE-DEGRADATION
	PWY-5676	0.0172	Energy-Metabolism Fermentation Fermentation-to-Acids Acetyl-CoA-Butyrate
	PWY-7199	0.0185	Biosynthesis Nucleotide-Biosynthesis PYR-NUC-SYN Pyrimidine-Nucleotide-Salvage
	PWY-4984	0.0196	Degradation Noncarbon-Nutrients NITROGEN-DEG
	COA-PWY	0.0201	Biosynthesis Cofactor-Biosynthesis CoA-Biosynthesis
	PWY-5100	0.0232	Degradation CARBOXYLATES-DEG Acetate-Formation Pyruvate-Acetate-Fermentation
	PWY-6383	0.0258	Biosynthesis Cofactor-Biosynthesis Polyprenyl-Biosynthesis
	PWY-5265	0.027	Biosynthesis Cell-Structure-Biosynthesis Cell-Wall-Biosynthesis Peptidoglycan-Biosynthesis
	PWY-5121	0.028	Biosynthesis Cofactor-Biosynthesis Polyprenyl-Biosynthesis GGPP-Biosynthesis
	PWY-7392	0.0305	Biosynthesis SECONDARY-METABOLITE-BIOSYNTHESIS Terpenoid-Biosynthesis DITERPENOID-SYN
	NONMEVIPP-PWY	0.0335	Biosynthesis SECONDARY-METABOLITE-BIOSYNTHESIS Terpenoid-Biosynthesis ISOPRENOIDS Isopentenyl-Diphosphate-Biosynthesis MEP-Pathways
	PWY-7560	0.0335	Biosynthesis SECONDARY-METABOLITE-BIOSYNTHESIS Terpenoid-Biosynthesis ISOPRENOIDS Isopentenyl-Diphosphate-Biosynthesis MEP-Pathways
	HISDEG-PWY	0.034	Degradation Amino-Acid-Degradation Proteinogenic-Amino-Acids-Degradation HISTIDINE-DEG
	ANAGLYCOLYSIS-PWY	0.0354	Energy-Metabolism GLYCOLYSIS-VARIANTS
	PWY-7221	0.0357	Biosynthesis Nucleotide-Biosynthesis PUR-NUC-SYN Purine-Nucleotide-De-Novo-Biosynthesis Purine-Ribonuc-De-Novo-Biosynthesis
	ASPASN-PWY	0.0358	Biosynthesis Amino-Acid-Biosynthesis
	CALVIN-PWY	0.0367	Biosynthesis Carbohydrates-Biosynthesis CARBO-BIOSYNTHESIS
	VALDEG-PWY	0.0379	Degradation Amino-Acid-Degradation Proteinogenic-Amino-Acids-Degradation VALINE-DEG
	TRNA-CHARGING-PWY	0.0381	Biosynthesis Aminoacyl-tRNAs-Charging
	PWY-6386	0.0418	Biosynthesis Cell-Structure-Biosynthesis Cell-Wall-Biosynthesis Acetylmuramoyl-Pentapeptide-Biosynthesis
	PEPTIDOGLYCANSYN-PWY	0.0422	Biosynthesis Cell-Structure-Biosynthesis Cell-Wall-Biosynthesis Peptidoglycan-Biosynthesis
	P162-PWY	0.0424	Energy-Metabolism Fermentation Fermentation-to-Acids Acetyl-CoA-Butyrate
	PWY-6385	0.0429	Biosynthesis Cell-Structure-Biosynthesis Cell-Wall-Biosynthesis Peptidoglycan-Biosynthesis
	PWY-6387	0.0435	Biosynthesis Cell-Structure-Biosynthesis Cell-Wall-Biosynthesis Acetylmuramoyl-Pentapeptide-Biosynthesis
	GLYCOLYSIS	0.0438	Energy-Metabolism GLYCOLYSIS-VARIANTS GLYCOLYSIS
	SER-GLYSYN-PWY	0.0443	Biosynthesis Amino-Acid-Biosynthesis
	ANAEROFRUCAT-PWY	0.0457	Energy-Metabolism Fermentation Fermentation-to-Acids Acetyl-CoA-Butyrate
	PWY-5695	0.0479	Degradation NUCLEO-DEG Purine-Degradation
	PWY-7401	0.0492	Energy-Metabolism Fermentation
3	PWY-6590	0.0293	Energy-Metabolism Fermentation Pyruvate-Degradation
	CENTFERM-PWY	0.0325	Energy-Metabolism Fermentation Fermentation-to-Acids Acetyl-CoA-Butyrate
	P105-PWY	0.0383	Energy-Metabolism TCA-VARIANTS
	PWY-5920	0.0413	Biosynthesis Cofactor-Biosynthesis Porphyrin-Compounds-Biosynthesis HEME-SYN Heme-b-Biosynthesis
