# Supplementary material for: Gut microbiome interacts with pregnancy hormone metabolites in gestational diabetes mellitus
Source: Front Microbiol. 2023 Jul 10;14:1175065. doi: 10.3389/fmicb.2023.1175065 (PMC10364628; doi:10.3389/fmicb.2023.1175065)
Supplement: Supplementary file 1 [file Data_Sheet_1.zip › Table S3.XLS]

## Sheet: TableS4
Supplementary Table 3 Set2-pathways (P<0.05)
Cluster	PWYID	p value	Function
1	PWY-5420	0.0013	Degradation AROMATIC-COMPOUNDS-DEGRADATION Catechol-Degradation
	PWY-5419	0.0015	Degradation AROMATIC-COMPOUNDS-DEGRADATION Catechol-Degradation
	PWY-7094	0.0023	Biosynthesis Lipid-Biosynthesis Fatty-acid-biosynthesis
	PWY-5430	0.0036	Degradation AROMATIC-COMPOUNDS-DEGRADATION Benzoate-Degradation
	PWY-5654	0.0055	Degradation CARBOXYLATES-DEG
	PWY-6182	0.0068	Degradation AROMATIC-COMPOUNDS-DEGRADATION
	CATECHOL-ORTHO-CLEAVAGE-PWY	0.0074	Degradation AROMATIC-COMPOUNDS-DEGRADATION Catechol-Degradation
	PWY-5417	0.0075	Degradation AROMATIC-COMPOUNDS-DEGRADATION Catechol-Degradation
	PWY-5431	0.0075	Degradation AROMATIC-COMPOUNDS-DEGRADATION Catechol-Degradation
	PWY-7295	0.0088	Degradation Carbohydrates-Degradation Sugars-And-Polysaccharides-Degradation L-Arabinose-Degradation
	GALLATE-DEGRADATION-II-PWY	0.0091	Degradation AROMATIC-COMPOUNDS-DEGRADATION GALLATE-DEG
	PWY-5178	0.0092	Degradation AROMATIC-COMPOUNDS-DEGRADATION TOLUENE-DEG
	PWY-7376	0.0098	Biosynthesis Cofactor-Biosynthesis Cobyrinate-diamide-Biosynthesis
	P381-PWY	0.0109	Biosynthesis Cofactor-Biosynthesis Vitamin-Biosynthesis Cobalamin-Biosynthesis Cobamide-De-Novo-Biosynthesis Adenosylcobamide-Biosynthesis De-Novo-Adenosylcobalamin-Biosynthesis
	PWY-7616	0.0123	Degradation Alcohol-Degradation
	PWY-1882	0.013	Degradation C1-COMPOUNDS
	PWY-5655	0.013	Degradation Amino-Acid-Degradation Proteinogenic-Amino-Acids-Degradation TRYPTOPHAN-DEG
	PWY-5507	0.0131	Biosynthesis Cofactor-Biosynthesis Vitamin-Biosynthesis Cobalamin-Biosynthesis Cobamide-De-Novo-Biosynthesis Adenosylcobamide-Biosynthesis De-Novo-Adenosylcobalamin-Biosynthesis
	LEU-DEG2-PWY	0.0143	Degradation Amino-Acid-Degradation Proteinogenic-Amino-Acids-Degradation LEUCINE-DEG
	NADSYN-PWY	0.0146	Biosynthesis Cofactor-Biosynthesis NAD-Metabolism NAD-SYN
	PWY-6944	0.0148	Degradation Fatty-Acid-and-Lipid-Degradation Steroids-Degradation
	PWY-722	0.015	Degradation AROMATIC-COMPOUNDS-DEGRADATION Nicotinate-Degradation
	PWY-6505	0.0153	Degradation Amino-Acid-Degradation Proteinogenic-Amino-Acids-Degradation TRYPTOPHAN-DEG
	PWY-6992	0.0157	Energy-Metabolism
	PWY-3781	0.0162	Energy-Metabolism Electron-Transfer
	PWY-5183	0.0162	Degradation AROMATIC-COMPOUNDS-DEGRADATION TOLUENE-DEG
	PWY-5651	0.0163	Degradation Amino-Acid-Degradation Proteinogenic-Amino-Acids-Degradation TRYPTOPHAN-DEG
	PWY-5647	0.0172	Degradation AROMATIC-COMPOUNDS-DEGRADATION Nitroaromatic-Degradation Nitrobenzoate-Degradation 2-Nirobenzoate-Degradation
	PWY-6185	0.0187	Degradation AROMATIC-COMPOUNDS-DEGRADATION
	P621-PWY	0.0188	Degradation Other-Degradation
	PWY-6210	0.02	Degradation AROMATIC-COMPOUNDS-DEGRADATION
	PWY-6338	0.0234	Degradation AROMATIC-COMPOUNDS-DEGRADATION Vanillin-Degradation
	PWY-7097	0.0234	Degradation AROMATIC-COMPOUNDS-DEGRADATION Vanillin-Degradation
	PWY-7098	0.0236	Degradation AROMATIC-COMPOUNDS-DEGRADATION Vanillin-Degradation
	PWY-5529	0.0256	Biosynthesis Cofactor-Biosynthesis Porphyrin-Compounds-Biosynthesis Chlorophyll-Biosynthesis Chlorophyll-a-Biosynthesis
	PWY-7391	0.0329	Biosynthesis SECONDARY-METABOLITE-BIOSYNTHESIS Terpenoid-Biosynthesis ISOPRENOIDS
	PROTOCATECHUATE-ORTHO-CLEAVAGE-PWY	0.0334	Degradation AROMATIC-COMPOUNDS-DEGRADATION Protocatechuate-Degradation
	PWY-5531	0.0356	Biosynthesis Cofactor-Biosynthesis Porphyrin-Compounds-Biosynthesis Chlorophyll-Biosynthesis Chlorophyllide-a-Biosynthesis
	PWY-7159	0.0356	Biosynthesis Cofactor-Biosynthesis Porphyrin-Compounds-Biosynthesis Chlorophyll-Biosynthesis Chlorophyllide-a-Biosynthesis
2	PWY-6107	0.0027	Degradation AROMATIC-COMPOUNDS-DEGRADATION Chloroaromatic-Compounds-Degradation
	PWY-1501	0.0044	Degradation AROMATIC-COMPOUNDS-DEGRADATION MANDELATE-DEG
	PWY-6957	0.0044	Degradation AROMATIC-COMPOUNDS-DEGRADATION MANDELATE-DEG
	TYRFUMCAT-PWY	0.0052	Degradation Amino-Acid-Degradation Proteinogenic-Amino-Acids-Degradation TYROSINE-DEG
	PWY-6339	0.0065	Degradation AROMATIC-COMPOUNDS-DEGRADATION
	P184-PWY	0.0097	Degradation AROMATIC-COMPOUNDS-DEGRADATION Protocatechuate-Degradation
	GALLATE-DEGRADATION-I-PWY	0.0104	Degradation AROMATIC-COMPOUNDS-DEGRADATION GALLATE-DEG
	METHYLGALLATE-DEGRADATION-PWY	0.0106	Degradation AROMATIC-COMPOUNDS-DEGRADATION
	P281-PWY	0.0115	Degradation AROMATIC-COMPOUNDS-DEGRADATION Phenolic-Compounds-Degradation
	PWY-5941	0.0119	Degradation Polymer-Degradation POLYSACCHARIDES-DEG Glycogen-Degradation
	PWY-5181	0.0162	Degradation AROMATIC-COMPOUNDS-DEGRADATION TOLUENE-DEG
	PWY-5741	0.0217	Energy-Metabolism
	PWY-6728	0.0272	Energy-Metabolism
3	PWY-6470	0.0011	Biosynthesis Cell-Structure-Biosynthesis Cell-Wall-Biosynthesis Peptidoglycan-Biosynthesis
	PWY-5415	0.0015	Detoxification Antibiotic-Resistance
	PWY-6588	0.0054	Super-Pathways
	P261-PWY	0.007	Degradation AROMATIC-COMPOUNDS-DEGRADATION Catechol-Degradation
	PWY0-845	0.0109	Super-Pathways
	CENTBENZCOA-PWY	0.011	Degradation AROMATIC-COMPOUNDS-DEGRADATION Catechol-Degradation
	P105-PWY	0.0137	Energy-Metabolism TCA-VARIANTS
	PWY-5920	0.0139	Biosynthesis Cofactor-Biosynthesis Porphyrin-Compounds-Biosynthesis HEME-SYN Heme-b-Biosynthesis
	GLYCOLYSIS-TCA-GLYOX-BYPASS	0.0166	Energy-Metabolism GLYCOLYSIS-TCA-GLYOX-BYPASS
	PYRIDOXSYN-PWY	0.0168	Biosynthesis Cofactor-Biosynthesis Vitamin-Biosynthesis Vitamin-B6-Biosynthesis
	PWY-5265	0.0171	Biosynthesis Cell-Structure-Biosynthesis Cell-Wall-Biosynthesis Peptidoglycan-Biosynthesis
	HEMESYN2-PWY	0.0181	Biosynthesis Cofactor-Biosynthesis Porphyrin-Compounds-Biosynthesis HEME-SYN Heme-b-Biosynthesis
	TCA-GLYOX-BYPASS	0.0197	Energy-Metabolism TCA-VARIANTS TCA-GLYOX-BYPASS
	HEME-BIOSYNTHESIS-II	0.0198	Biosynthesis Cofactor-Biosynthesis Porphyrin-Compounds-Biosynthesis HEME-SYN Heme-b-Biosynthesis HEME-BIOSYNTHESIS-II
	PWY-922	0.0203	Biosynthesis SECONDARY-METABOLITE-BIOSYNTHESIS Terpenoid-Biosynthesis ISOPRENOIDS Isopentenyl-Diphosphate-Biosynthesis Mevalonate-Pathways
	PWY-7007	0.0206	Energy-Metabolism
	PWY-5910	0.0212	Biosynthesis Cofactor-Biosynthesis Polyprenyl-Biosynthesis GGPP-Biosynthesis
	PWY-5855	0.0254	Biosynthesis Cofactor-Biosynthesis Quinone-Biosynthesis Ubiquinone-Biosynthesis
	PWY-5856	0.0254	Biosynthesis Cofactor-Biosynthesis Quinone-Biosynthesis Ubiquinone-Biosynthesis
	PWY-5857	0.0254	Biosynthesis Cofactor-Biosynthesis Quinone-Biosynthesis Ubiquinone-Biosynthesis
	PWY-6708	0.0254	Biosynthesis Cofactor-Biosynthesis Quinone-Biosynthesis Ubiquinone-Biosynthesis
	UBISYN-PWY	0.0263	Biosynthesis Cofactor-Biosynthesis Quinone-Biosynthesis Ubiquinone-Biosynthesis
	PWY-4984	0.0278	Degradation Noncarbon-Nutrients NITROGEN-DEG
	PWY-5918	0.0312	Biosynthesis Cofactor-Biosynthesis Porphyrin-Compounds-Biosynthesis HEME-SYN Heme-b-Biosynthesis
	PWY-5747	0.0358	Degradation CARBOXYLATES-DEG Propionate-Degradation Methyl-Citrate-Cycle
	PWY-6590	0.0372	Energy-Metabolism Fermentation Pyruvate-Degradation
	CENTFERM-PWY	0.0373	Energy-Metabolism Fermentation Pyruvate-Degradation
	LACTOSECAT-PWY	0.0426	Degradation Carbohydrates-Degradation Sugars-And-Polysaccharides-Degradation GALACTOSE-DEGRADATION
	PWY-5180	0.0434	Degradation AROMATIC-COMPOUNDS-DEGRADATION TOLUENE-DEG
	PWY-5182	0.0434	Degradation AROMATIC-COMPOUNDS-DEGRADATION TOLUENE-DEG
	PWY-5345	0.0435	Biosynthesis Amino-Acid-Biosynthesis IND-AMINO-ACID-SYN METHIONINE-SYN Methionine-De-novo-Biosynthesis
	PWY-7332	0.0453	Biosynthesis Carbohydrates-Biosynthesis CARBO-BIOSYNTHESIS SUGAR-NUCLEOTIDES UDP-Sugar-Biosynthesis
	P23-PWY	0.0456	Degradation C1-COMPOUNDS CO2-Fixation Autotrophic-CO2-Fixation Reductive-TCA-Cycles
	PWY0-42	0.047	Degradation CARBOXYLATES-DEG Propionate-Degradation Methyl-Citrate-Cycle
	PWY-6731	0.0473	Degradation Carbohydrates-Degradation POLYSACCHARIDES-DEG Starch-Degradation
