# Supplementary material for: Gut microbiome interacts with pregnancy hormone metabolites in gestational diabetes mellitus
Source: Front Microbiol. 2023 Jul 10;14:1175065. doi: 10.3389/fmicb.2023.1175065 (PMC10364628; doi:10.3389/fmicb.2023.1175065)
Supplement: Supplementary file 1 [file Data_Sheet_1.zip › Table S4.XLSX]

## Sheet: sheet1
	Supplementary Table 4 metabolites retrieved from Set1- and Set2- pathways
Set1 cluster1	Set1 cluster2	Freq	Set1 cluster3	Set2 cluster1	Freq	Set2 cluster2	Freq	Set2 cluster3	Freq
No common metabolites	glu	7	No common metabolites	acetyl-CoA	10	oxaloacetate	5	acetyl-CoA	9
	pyruvate	7		(2Z)-2-hydroxypenta-2,4-dienoate	6	(1E,3E)-4-hydroxybuta-1,3-diene-1,2,4-tricarboxylate	4	pyruvate	8
	acetyl-CoA	6		(3E)-2-oxohex-3-enedioate	6	(1E)-4-oxobut-1-ene-1,2,4-tricarboxylate	4	succinate	5
	D-glyceraldehyde 3-phosphate	5		catechol	5	2-hydroxy-4-oxobutane-1,2,4-tricarboxylate	4	4-hydroxybenzoate	4
	prenyl diphosphate (DMAPP)	5		succinyl-CoA	5	2-pyrone-4,6-dicarboxylate	4	a peptidoglycan with (L-alanyl-γ-D-glutamyl-L-lysyl-D-alanyl-D-alanine) pentapeptid	4
	3-phospho-D-glycerate	4		(2Z,4E)-2-amino-6-oxohexa-2,4-dienoate	4	acetyl-CoA	4	oxaloacetate	4
	acetate	4		(2Z,4E)-2-aminomuconate	4	pyruvate	4	(2Z)-2-hydroxypenta-2,4-dienoate	3
	acetoacetyl-CoA	4		(4,5-dihydro-5-oxofuran-2-yl)-acetate	4	2-pyrone-4,6-dicarboxylatehydrolase(Ss): ligI	3	(S)-4-hydroxy-2-oxopentanoate	3
	ala	4		(S)-4-hydroxy-2-oxopentanoate	4	3-oxoadipate	3	(S)-malate	3
	butanoate	4		2-amino-3-carboxymuconate-6-semialdehyde	4	fumarate	3	2-oxoglutarate	3
	DHAP	4		3-hydroxyanthranilate	4	succinyl-CoA	3	acetaldehyde	3
	IPP	4		3-oxoadipate	4	(2R,3S)-β-methylmalyl-CoA	2	acetoacetyl-CoA	3
	(E)-4-hydroxy-3-methylbut-2-en-1-yl diphosphate	3		3-oxoadipyl-CoA	4	(4,5-dihydro-5-oxofuran-2-yl)-acetate	2	cis-aconitate	3
	13-DPG	3		acetaldehyde	4	(S)-malate	2	citrate	3
	2-C-methyl-D-erythritol-2,4-cyclodiphosphate	3		protocatechuate	4	(S)-malyl-CoA	2	coproporphyrinogen III	3
	4-(cytidine 5'-diphospho)-2-C-methyl-D-erythritol	3		pyruvate	4	2-methylfumaryl-CoA	2	D-threo-isocitrate	3
	acetyl phosphate	3		uroporphyrinogen-III	4	3-O-methylgallate	2	fumarate	3
	asp	3		(+)-muconolactone	3	3-oxoadipyl-CoA	2	glu	3
	butanoyl-CoA	3		5-aminolevulinate	3	gallate	2	phosphoenolpyruvate	3
	crotonyl-CoA	3		cis,cis-muconate	3	glyoxylate	2	protoheme	3
	D-ala	3		L-kynurenine	3	propanoyl-CoA	2	protoporphyrin IX	3
	D-alanyl-D-alanine	3		N-Formyl-L-kynurenine	3	protocatechuate	2	protoporphyrinogen IX	3
	D-glt	3		porphobilinogen	3			UDP-N-acetyl-α-D-glucosamine	3
	F6P	3		preuroporphyrinogen	3			uroporphyrinogen-III	3
	IMP	3		trp	3			(R)-mevalonate	2
	lys	3		(1E,3E)-4-hydroxybuta-1,3-diene-1,2,4-tricarboxylate	2			(2R,3S)-2-methylisocitrate	2
	2-C-Methyl-D-erythritol 4-phosphate (MEP)	3		(1E)-4-oxobut-1-ene-1,2,4-tricarboxylate	2			(2S,3S)-2-methylcitrate	2
	UDP-N-acetyl-α-D-glucosamine	3		(2-carboxy-2,5-dihydro-5-oxofuran-2-yl)-acetate	2			5-aminolevulinate	2
	UDP-N-acetyl-α-D-glucosamine-enolpyruvate	3		(2Z,4E)-2-hydroxyhexa-2,4-dienedioate	2			acetate	2
	UDP-N-acetyl-α-D-muramate	3		(R)-1-amino-2-propanol O-2-phosphate	2			ala	2
	UDP-N-acetyl-α-D-muramoyl-L-alanine	3		(S)-4-amino-5-oxopentanoate	2			butanoate	2
	UDP-N-acetyl-α-D-muramoyl-L-alanyl-D-glutamate	3		(S)-4-hydroxy-2-oxohexanoate	2			butanoyl-CoA	2
	β-D-fructose 1,6-bisphosphate	3		1-propanal	2			butanoyl phosphate	2
	(2E,6E)-farnesyl diphosphate	2		131-hydroxy-magnesium-protoporphyrin IX13-monomethyl ester	2			cis-2-methylaconitate	2
	(S)-lactate	2		131-oxo-magnesium-protoporphyrin IX13-monomethyl ester	2			crotonyl-CoA	2
	1-deoxy-D-xylulose 5-phosphate	2		2-hydroxy-4-oxobutane-1,2,4-tricarboxylate	2			D-ala	2
	2-phospho-4-(cytidine 5'-diphospho)-2-C-methyl-D-erythritol	2		3-carboxy-cis,cis-muconate	2			D-alanyl-D-alanine	2
	2-phospho-D-glycerate	2		3-hydroxy-L-kynurenine	2			D-glt	2
	a peptidoglycanwith (L-alanyl-γ-D-glutamyl-L-lysyl-D-alanyl-D-alanine)pentapeptide	2		3,5-cyclohexadiene-1,2-diol-1-carboxylate	2			D-glucopyranose6-phosphate	2
	acetoacetate	2		4-methylcatechol	2			D-glyceraldehyde3-phosphate	2
	arg	2		5,6-dimethylbenzimidazole	2			DHAP	2
	asn	2		adenosyl-cob(III)yrinate a,c-diamide	2			DMAPP	2
	CO2	2		adenosyl-cobinamidephosphate	2			F6P	2
	D-glucopyranose 6-phosphate	2		adenosylcobalamin	2			IPP	2
	D-glyceraldehyde3-phosphate	2		adenosylcobalamin5'-phosphate	2			lys	2
	geranyl diphosphate (GPP)	2		adenosylcobinamide-GDP	2			porphobilinogen	2
	geranylgeranyl diphosphate (GGPP)	2		adenosylcobyrate	2			preuroporphyrinogen	2
	gly	2		an L-glutamyl-[tRNAGlu]	2			propanoate	2
	his	2		benzoate	2			propanoyl-CoA	2
	lipid II (meso diaminopimelate containing)	2		chlorophyllide a2	2			succinyl-CoA	2
	meso-diaminopimelate	2		CO2	2			sulfite	2
	met	2		cob(II)yrinatea,c-diamide	2			toluene	2
	phosphoenolpyruvate	2		coproporphyrinogen III	2			UDP-N-acetyl-α-D-glucosamine-enolpyruvate	2
	ser	2		formaldehyde	2			UDP-N-acetyl-α-D-muramate	2
	UDP-N-acetyl-α-D-muramoyl-L-alanyl-γ-D-glutamyl-meso-2,6-diaminopimelate	2		formate	2			UDP-N-acetyl-α-D-muramoyl-L-alanine	2
	UDP-N-acetyl-α-D-muramoyl-L-alanyl-γ-D-glutamyl-meso-2,6-diaminopimeloyl-D-alanyl-D-alanine	2		HMG-CoA	2			UDP-N-acetyl-α-D-muramoyl-L-alanyl-D-glutamate
	val	2		HMS	2			UDP-N-acetyl-α-D-muramoyl-L-alanyl-γ-D-glutamyl-L-lysine
	XMP	2		L-threonine 3-O-phosphate	2			UDP-N-acetyl-α-D-muramoyl-L-alanyl-γ-D-glutamyl-L-lysyl-D-alanyl-D-alanine
				MeOH	2
				Mg-protoporphyrin	2
				oxaloacetate	2
				precorrin-1	2
				precorrin-2	2
				propanoyl-CoA	2
				protoporphyrin IX	2
				protoporphyrinogen IX	2
				thr	2
				vanillate	2
				vanillin	2
				α-ribazole5'-phosphate	2
